# Supplementary material for: A qualitative study of the implementation and organization of the national Greenlandic addiction treatment service
Source: Front Health Serv. 2024 Mar 6;4:1219787. doi: 10.3389/frhs.2024.1219787 (PMC10950955; doi:10.3389/frhs.2024.1219787)
Supplement: Supplementary Appendix I Table 1, Supplementary Appendix II — The interviewees, their time of involvement with Allorfik and their position as developer/stakeholder. Informed consent for study participants. [file Datasheet1.zip]

Archive with 3 entries (2 files):
- Data Sheet 1_v1/
- Data Sheet 1_v1/Appendix I.XLSX
- Data Sheet 1_v1/Appendix II.DOCX
