# Supplementary material for: A qualitative study of the implementation and organization of the national Greenlandic addiction treatment service
Source: Front Health Serv. 2024 Mar 6;4:1219787. doi: 10.3389/frhs.2024.1219787 (PMC10950955; doi:10.3389/frhs.2024.1219787)
Supplement: Supplementary Appendix I Table 1, Supplementary Appendix II — The interviewees, their time of involvement with Allorfik and their position as developer/stakeholder. Informed consent for study participants. [file Datasheet1.zip › Data Sheet 1_v1/Appendix I.XLSX]

## Sheet: Sheet1
Interviewee	Before Allorfik	2016	2017	2018	2019	2020	2021
1
2
3
4
5
6
7
8
9
10
11
12
13
14
15
16
17
18
19
20
21
22
23
		Staff experince			Stakeholder experience
